# Supplementary material for: Geographical Distance, Socioeconomic Deprivation, and Educational Level Shape Access to Voluntary Termination of Pregnancy in a Southern Region of Italy
Source: Healthcare (Basel). 2025 Aug 29;13(17):2160. doi: 10.3390/healthcare13172160 (PMC12427977; doi:10.3390/healthcare13172160)
Supplement: Supplementary file 1 [file healthcare-13-02160-s001.zip]

Archive with 1 entries (1 files):
- healthcare-3807769-supplementary.pdf
